# Supplementary material for: Pre-procedural vitamin D deficiency and poor prognosis post-thrombectomy in patients with acute anterior circulation large vessel occlusion: a retrospective cohort study
Source: Front Neurol. 2026 Feb 11;17:1717442. doi: 10.3389/fneur.2026.1717442 (PMC12932209; doi:10.3389/fneur.2026.1717442)
Supplement: Supplementary file 1 [file Table_1.xlsx]

## Sheet: 源数据
姓名	性别	年龄	手术方式	手术日期	3个月mRS评	术前mRS评	mRS_Score	6个月NIHSS评分	Vitamin_D	Ca2+	碱性磷酸酶	糖化血红蛋白（%）	HCY	LDL	HDL	总胆固醇	甘油三酯	尿酸	肌酐	超敏C反应蛋白	胱抑素C	BNP	D二聚体	血红蛋白	中性粒细胞绝对值	淋巴细胞绝对值	中性粒细胞与淋巴细胞比	纤维蛋白原g/l	红细胞10~12/L	纤维蛋白/红细胞	血小板10~9/L	TOAST分型	昏迷量表GCS评分	术后3个月NIHSS评分	颈内动脉闭塞	大脑前动脉闭塞	大脑中动脉闭塞	椎基底动脉闭塞	大脑后动脉闭塞	多根血管闭塞	麻醉方式	发病穿刺时间	发病再通时间	穿刺再通时间	拉栓次数	手术效率指数	再通后mTICI分级	桥接	术前NIHSS评分
薛业夫	1	40	取栓	2024.8.22	1	4	0	0	23.42	2.28	51	5.6	9.68	3.25	1.31	5.32	1.03	280	102	1.2	0.88	780	220	141	4.45	1.58	2.82	2.46	4.61	0.533623	186	2	15	1			1				0	140	185	45	1	70	3	0	6
冯四喜	1	57	球扩+支架	2021.2.27	1	3	0	0	29.38	2.34	66	5.7	12.01	4.33	0.84	5.62	1.92	377	69	4.5	0.77	370	1630	150	5.29	1.56	3.39	3.09	4.89	0.631902	275	1	15	3	1						0	220	310	90	1	110	3	0	6
黄显湛	1	79	取栓	2024.5.1	1	2	0	0	31.39	2.24	74	5	10.95	2.4	0.89	3.79	0.69	511	82	8.7	1.98	1428	3140	160	10.05	0.86	11.69	4.99	4.86	1.02675	176	2	15	1			1				0	330	384	54	1	165	3	0	6
崔广寿	1	73	取栓	2022.11.11	1	3	0	2	38.26	2.32	97	6.2	13.92	1.35	0.71	2.64	1.1	283	128	2.9	1.43	5371	20000	147	8.17	1.21	6.75	1.4	5.14	0.272374	195	1	13	2							1	133	198	65	1	66.5	3	0	7
梁锦新	1	79	造影	2024.5.10	0	3	0	0	39.51	2.46	56	5.8	19.29	2.24	1.21	4.16	2.01	456	306	0.6	3.23	649	270	131	8.58	1.18	7.27	3.42	5.01	0.682635	176	1	15	0	1						0	98	130	32	1	49	3	1	14
余艳红	0	65	取栓+造影	2023.2.2	2	4	1	1	19.23	2.25	55	5.5	7.96	1.84	0.87	3.32	1.66	401	65	0.6	0.96	95	1260	125	6.17	1.08	5.71	3.18	5.94	0.535354	245	1	14	2	1						0	325	361	36	2	108.333	3	0	14
陈柏添	1	62	球扩+支架	2022.7.4	2	2	1	0	23.38	2.01	98	5.6	17.73	3.6	0.97	5.07	1.93	329	87	9	0.9	166	1210	132	4.46	1.45	3.08	3.75	4	0.9375	361	1	14	1	1						0	294	338	44	1	147	3	1	4
陈德志	1	69	支架取栓	2022.11.22	2	4	1	0	26.37	2.25	94	5.8	12.45	2.83	0.85	4.15	1.02	304	60	6.1	0.71	928	1620	125	4.85	1.57	3.09	3.41	3.89	0.876607	272	1	13	5			1				0	169	229	60	2	56.3333	2b	1	14
吕斌	1	64	取栓+球囊+支架	2022.11.26	1	1	1	1	28.23	2.23	95	5.9	13.57	2.97	0.82	4.91	2.55	508	88	18.6	1.02	69	320	154	8.7	3.78	2.3	3.11	5.01	0.620758	234	1	14	1			1				0	184	227	43	2	61.3333	3	0	5
吴惠琼	0	63	取栓+造影	2023.10.15	1	2	1	3	28.98	2.31	61	8.4	7.84	2.9	0.87	4.66	1.03	352	69	2.3	0.74	726	920	112	11.55	1.75	6.6	3.95	3.82	1.03403	361	1	5	2			1				0	79	144	65	2	26.3333	3	0	7
李丽芬	0	89	取栓	2024.6.24	3	5	1	6	35.54	2.07	92	5.3	10.48	2.95	1.28	5.01	7.5	197	53	2	0.82	2397	1900	110	10.68	0.45	23.73	3	3.35	0.895522	259	1	9	14	1			1		1	0	135	185	50	1	67.5	3	1	21
李润平	1	59	取栓solitaire	2022.7.26	2	3	1	3	35.7	2.02	70	13.07	1.54	1.05	2.62	0.44	4.73	83	78	0.69	6.74	2760	3768	142	8.68	0.64	13.56	2.7	4.28	0.630841	159	1	15	2			1				0	235	295	60	3	58.75	3	1	14
徐汝伟	1	47	取栓+造影	2023.7.16	2	5	1	2	35.7	2.27	88	6.1	13.93	2.89	0.86	4.5	2.01	254	73	9	0.71	680	230	172	6.96	1.03	6.76	3.24	5.8	0.558621	162	1	14	2			1				0	253	310	57	1	126.5	3	0	9
吴福高	1	84	取栓	2024.6.13	1	2	1	0	38.53	2.43	52	6.1	12.28	0.63	1	1.92	0.75	263	100	12.5	1.09	513	1020	138	6.69	1.62	4.13	2.17	4.66	0.465665	147	2	15	0			1				0	115	180	65	1	57.5	3	1	8
张志鸿	1	65	取栓	2024.7.2	3	3	2	3	9.61	2.37	113	6	24.07	2.79	0.96	4.38	0.99	548	157	6.8	1.97	6199	1920	134	5.1	0.67	7.61	4.2	4.43	0.948081	103	2	15	12			1				0	135	155	20	1	67.5	3	0	23
刘德津	1	44	血管腔内成形术+支架	2021.5.21	2	2	2	4	10.27	2.06	56	6.1	17.85	2.9	0.84	3.86	0.69	655	101	9	1.39	4552	2890	109	9.27	1.4	6.62	3.53	3.8	0.928947	275	1	7	6	1						0	212	285	73	2	70.6667	3	1	13
邓镇强	1	75	取栓+造影	2023.9.2	2	4	2	10	12.98	2.02	77	5.6	13.5	1.45	0.98	2.74	0.69	287	70	10.7	0.82	630	1020	129	8.01	0.97	8.26	2.68	4.32	0.62037	227	1	8	10			1				0	163	199	36	2	54.3333	3	0	19
黄维胜	1	79	取栓	2022.12.22	2	4	2	3	13.42	2.21	71	6.1	12.28	1.47	0.51	2.45	1.54	345	82	5.4	1.05	153	1630	129	1.95	1.26	1.55	2.63	4.29	0.613054	158	1	10	5			1				0	246	300	54	2	82	2c	1	19
卓红枫	0	74	取栓	2022.11.27	2	5	2	2	18.92	2.25	46	5.9	7.06	1.56	1.15	3.31	3.18	417	70	9.5	0.81	151	620	136	6.14	0.68	9.03	3.78	3.73	1.0134	219	1	12	3	1						0	160	175	15	1	80	2b	0	11
许于遂	1	60	取栓+造影	2021.4.15	2	3	2	6	19.28	2.34	64	8	13.47	3.12	0.92	4.39	1.02	358	78	8.7	0.77	＜60	270	143	4.33	2.78	1.56	3.7	4.6	0.804348	196	1	12	2			1				0	80	134	54	2	26.6667	3	0	5
范桂院	1	60	取栓+球囊+支架	2022.12.17	3	4	2	6	19.53	2.19	61	5.8	6.4	3.48	0.89	4.97	1.08	403	74	2.4	0.61	154	420	150	11.7	1.83	6.39	3.12	4.27	0.730679	251	1	11	3	1						0	38	94	56	1	19	3	0	6
孔令树	1	76	取栓+造影	2023.9.3	2	4	2	3	21.3	2.19	68	6.8	13.65	2.4	0.94	3.78	0.96	525	85	3.4	0.82	640	510	131	4.14	3.92	1.06	3.17	4.3	0.737209	181	1	14	3			1				1	150	203	53	2	50	3	1	10
黎焕要	0	74	取栓+球囊	2022.12.10	2	4	2	9	23.32	2.05	60	5.2	6.2	2.84	1.03	4.61	1.1	215	49	4.8	0.84	461	700	111	14.15	1.54	9.19	3.5	3.42	1.02339	330	1	9	6			1				0	137	187	50	1	68.5	3	0	16
谭景康	1	73	支架+造影	2021.3.16	2	4	2	2	24.45	2.08	65	5.6	12.01	3.65	1.29	5.27	1.01	282	81	2.9	0.78	361	380	148	6.05	0.84	7.2	3.14	4.52	0.69469	193	1	4	4			1				0	120	198	78	1	60	3	0	9
常礼义	1	77	取栓+造影	2023.12.8	3	4	2	3	26.72	2.17	56	5.5	9.83	1.86	0.85	3.16	0.65	423	121	4.9	1.87	1587	220	147	4.07	1.29	3.16	3.39	4.72	0.71822	140	1	15	6			1				0	88	195	107	1	44	3	0	8
姚继贵	0	71	取栓+造影	2023.11.4	2	5	2	3	27.95	2	67	6.2	13.3	1.92	0.77	3.17	1.03	406	74	26.7	1.16	60	220	135	10.47	2.67	3.92	2.68	4.89	0.548057	267	1	14	3		1					0	73	122	49	1	36.5	3	0	5
李燕妮	0	57	取栓+球囊	2022.10.25	2	4	2	4	28.38	2.25	110	12.2	6.35	4.48	1.27	6.01	0.88	370	56	12	0.88	740	2220	144	12.66	0.82	15.44	3.14	4.94	0.635628	187	1	13	5			1				0	355	420	65	1	177.5	3	0	7
余乃兵	1	54	取栓+球囊+支架	2023.10.9	4	5	2	8	28.47	2.18	74	10.8	11.7	2.67	0.81	4.3	1.19	336	73	12.3	0.87	224	580	135	7.54	3.19	2.36	3.32	4.58	0.724891	242	1	15	9	1						0	273	343	70	2	91	3	1	10
冼卓莹	0	67	取栓	2021.4.28	2	4	2	4	29.25	2.24	53	5.4	7.42	3.16	1.24	4.34	0.61	279	58	10.2	0.64	307	1160	99	5.02	1.85	2.71	2.75	5.09	0.540275	195	1	6	4	1						0	175	205	30	1	87.5	3	0	11
张伯松	1	60	取栓+支架	2022.8.31	2	4	2	2	32.32	2.27	54	5.7	9.46	2.76	1.64	4.68	1.73	387	77	5.6	0.78	360	1580	134	10.03	1.92	5.22	3.13	4.6	0.680435	217	1	13	2		1					0	81	145	64	2	27	3	1	6
潘桂培	1	69	取栓+造影	2021.10.25	2	4	2	4	32.56	2.2	44	5.6	12.99	2.67	0.72	3.93	1.87	368	78	17.5	0.89	60	300	157	5.76	1.1	5.24	2.85	5.2	0.548077	213	1	3	6			1				1	170	203	33	2	56.6667	2b	0	12
麦健生	1	52	取栓	2022.9.18	2	4	2	3	35.7	2.09	54	7.31	2.64	1.13	3.97	0.51	3.98	79	88	0.64	15.07	440	3652	119	9.94	0.96	10.35	1.9	4.22	0.450237	136	1	15	4			1				0	185	259	74	1	92.5	2b	1	10
陈惠应	1	88	取栓+球囊	2024.6.14	2	4	2	5	37.5	2.07	76	6.3	15.85	4.36	0.84	6.51	1.98	257	132	4.2	1.7	53	1090	119	5.34	0.81	6.59	3.26	3.93	0.829517	186	1	13	5	1	1				1	0	146	206	60	1	73	3	0	9
许振贤	1	75	取栓+造影	2023.4.9	2	5	2	1	38.42	1.96	81	6.2	15.16	3.06	0.58	4.63	2.29	158	67	27.6	0.91	1290	2030	127	5.06	1.17	4.32	3.52	4.02	0.875622	217	2	7	3			1				0	55	135	80	2	18.3333	3	0	17
苏锦容	1	67	支架	2022.3.22	2	3	2	4	65.13	2.24	52	6.9	8.79	4.3	1.04	5.93	1.31	376	60	0.3	0.7	73	220	170	5.68	1.18	4.81	3.27	5.63	0.580817	168	1	12	4	1						0	154	208	54	1	77	3	0	7
周国明	1	76	取栓+造影	2021.6.24	3	5	3	2	5.63	2.25	80	5.9	9.65	4.28	0.93	5.51	0.85	400	109	4.5	0.78	1216	1040	160	5.64	1.76	3.2	3.98	5.07	0.78501	186	1	13	2			1				0	135	180	45	1	67.5	3	0	10
孔秀芳	0	54	取栓+造影	2023.5.6	3	5	3	3	12.12	2.05	57	6.3	6.31	2.51	1	4.28	0.76	400	53	3.9	0.58	2493	1240	123	6.66	1.4	4.76	2.12	4.07	0.520885	120	1	14	3	1						0	187	265	78	1	93.5	3	0	10
杨业连	0	51	取栓+造影	2021.3.28	3	5	3	4	12.23	1.95	47	13.3	5.23	2.06	1.45	3.78	0.77	282	50	1.8	0.35	213	4330	94	8.69	0.65	13.37	2.19	4.04	0.542079	322	1	15	4	1						0	175	231	56	1	87.5	3	0	9
原锦华	1	72	取栓+造影	2023.8.11	3	4	3	1	13.67	2.1	82	6	18.81	2.29	0.72	3.88	2.11	526	172	67.1	2.35	274	＜500	103	4.73	2.11	2.24	5.41	3.43	1.57726	248	1	14	1			1				0	86	127	41	1	43	3	0	5
蔡素端	0	69	支架取栓+球扩	2021.1.20	4	4	3	11	14.39	1.98	52	7.7	4.44	2.51	0.68	3.58	1.36	208	45	5.8	0.43	182	1170	145	4.87	1.49	3.27	3.39	4.1	0.826829	168	1	11	5	1						0	355	405	50	1	177.5	3	0	8
陈耀华	1	63	支架取栓+球扩	2021.9.16	3	4	3	3	14.89	2.23	99	6	13.59	2.77	1.04	4.99	2.64	274	86	8.4	1.07	660	500	134	6.55	1.33	4.92	3.71	1.1	3.37273	140	1	11	3	1						0	85	181	96	1	42.5	3	1	8
宋桂荣	0	81	取栓+造影	2023.1.3	4	5	3	6	15.46	2.12	72	6	17.44	3.11	1.09	4.97	1.12	220	68	9.5	1.08	2044	3410	128	6.98	0.41	17.02	2.46	4.16	0.591346	123	2	7	6			1				0	240	360	120	4	48	3	1	10
蔡载詠	1	71	抽吸取栓+支架植入	2022.4.16	3	4	3	4	17.89	1.98	76	5.4	11.05	2.81	1.43	4.46	0.56	396	85	1.3	1.08	902	730	109	3.51	0.71	4.94	3.17	3.59	0.883008	138	1	10	4	1						0	70	159	89	3	17.5	3	0	10
吴秋英	0	84	取栓+造影	2021.3.29	3	5	3	3	21.31	2.11	71	6	8.1	3.57	1.51	5.55	0.63	288	62	2.6	0.57	2051	970	111	7.54	1	7.54	3.52	3.63	0.969697	289	1	11	3			1				0	60	170	110	1	30	3	0	7
朱秉洁	0	69	取栓+造影	2023.5.8	4	4	3	5	22.44	2.08	50	6.5	8.58	3.09	0.88	4.7	0.63	396	88	8.2	1.17	7137	3220	121	3.61	1.24	2.91	33.9	3.93	8.62595	92	1	9	5			1				0	181	299	118	2	60.3333	3	0	13
李建考	1	60	支架+球囊+造影	2023.6.17	5	4	3	14	36.56	2.14	73	5.6	18.91	2.89	1.04	4.52	0.78	370	113	2.8	1.32	475	1510	145	9.82	0.73	13.45	3.53	5.25	0.672381	219	1	14	14			1				0	200	320	120	2	66.6667	3	0	10
罗瑞满	0	85	取栓+造影	2023.2.15	3	3	3	7	70	2.03	43	6.6	11.96	2.06	0.84	3.33	0.99	334	79	14.8	0.98	459	920	129	9.69	1.51	6.42	3.56	4.58	0.777293	234	2	15	7	1						0	235	261	26	1	117.5	3	0	16
黄玉藏	0	67	取栓	2022.8.2	4	4	4	6	3.8	2.5	53	8.54	3.02	1.3	4.71	0.62	3.6	83	88	0.82	4.05	2180	3890	102	6.59	0.67	9.84	2.71	3.59	0.754875	167	1	13	8			1				0	395	562	167	3	98.75	3	1	7
杨太权	1	65	支架取栓+球扩	2022.1.7	4	4	4	6	5.32	1.89	45	5.9	7.88	2.95	0.87	4.19	1.04	345	61	8.2	0.49	143	270	139	6.79	2.14	3.17	3.22	4.42	0.728507	185	1	10	6			1				1	190	310	120	3	47.5	3	0	9
刘国煊	1	80	取栓	2022.8.25	5	5	4	12	6.2	2.09	61	8.44	4.27	1.37	6.28	1.01	3.91	81	108	0.83	12.52	20000	2989	126	8.21	1.85	4.44	1.03	4.12	0.25	168	1	4	14			1				0	237	296	59	2	79	3	1	16
吴爱莉	0	81	取栓+造影	2021.2.22	4	5	4	7	6.2	2.41	41	6.2	13.22	2.68	1.16	3.77	0.15	311	66	17.7	0.62	211	20000	134	6.89	1.91	3.61	3.04	4.15	0.73253	147	1	12	7	1						0	190	290	100	3	47.5	3	0	14
梁觉才	1	83	取栓	2021.3.23	4	5	4	15	7.89	2.01	56	5.1	16.48	1.45	0.78	2.68	1.11	292	109	279	0.97	2879	2500	162	11.86	0.72	16.47	6.6	4.6	1.43478	130	2	6	15			1				0	390	450	60	2	130	3	0	18
梁少英	0	82	取栓+支架	2021.4.20	4	4	4	8	8.92	2.24	53	5.8	15.89	3.44	1.11	4.9	1.19	478	147	28	1.91	2694	1120	131	10.11	1.02	9.91	3.33	3.59	0.927577	313	2	14	8			1				0	398	490	92	1	199	3	0	10
梁詠如	0	90	取栓+造影	2023.9.23	4	5	4	18	10.29	2.04	125	6.3	28.03	1.73	0.85	3.04	0.69	297	110	0.7	1.3	3026	640	104	6.48	0.43	15.07	2.7	2.81	0.960854	176	2	15	18			1				0	290	400	110	1	145	3	1	18
何惠莲	0	82	支架	2021.10.3	4	5	4	15	11.2	2.38	85	6.8	9.4	4.19	1.38	6.07	0.99	332	78	0.3	0.96	135	4700	127	7.31	1.85	3.95	3.17	3.53	0.898017	199	1	7	15			1				0	180	240	60	2	60	3	0	8
潘国洪	1	57	取栓+造影	2021.6.12	4	5	4	7	11.29	2.2	60	5.1	10.98	3.29	1.03	4.26	0.78	475	68	1.2	0.67	874	220	145	10.77	0.86	12.52	2.93	4.81	0.609148	199	1	15	7			1				0	190	310	120	2	63.3333	2a	1	11
钟瑞芳	0	73	取栓+造影	2023.8.21	4	4	4	13	11.7	1.56	36	5.4	12.65	1.77	0.78	3.05	0.91	247	89	24.3	1.17	8981	2560	142	6.03	1.05	5.74	2.87	4.29	0.668998	217	2	5	15			1				0	78	188	110	2	26	3	1	16
贝秀云	0	76	取栓	2021.5.3	4	5	4	11	12.31	2.27	82	7.8	9.78	4.31	1.02	6.42	3.32	374	81	3.8	0.85	478	2730	143	4.44	2.04	2.18	2.23	4.4	0.506818	250	2	8	11			1				0	290	380	90	1	145	3	1	17
邓妙冰	0	79	支架取栓	2021.8.28	4	5	4	13	13.23	2.24	106	6.7	13.06	1.01	1.06	2.26	0.59	436	114	21.6	1.47	1181	2300	125	6.32	0.34	18.59	2.39	4.38	0.545662	125	1	6	13	1		1			1	0	110	160	50	1	55	3	0	25
郑永溪	1	58	取栓+造影	2023.11.27	4	5	4	12	15.05	1.84	88	6.2	7.26	2.32	0.72	3.63	1.27	332	87	8.9	0.76	640	7170	107	17.91	0.41	43.68	4	4.46	0.896861	256	1	9	12	1		1			1	1	190	284	94	3	47.5	3	0	17
邵绮群	0	76	取栓	2022.11.1	5	5	4	18	15.59	1.81	46	6	5.26	1.66	0.73	3.18	1.42	346	81	3.9	0.67	2088	5520	133	6.15	2.92	2.11	4.06	3.63	1.11846	111	2	8	23	1						0	120	199	79	2	40	3	1	21
罗烈志	1	70	造影	2021.5.24	4	4	4	16	15.78	2.1	78	5.8	12.47	2	1.27	3.41	0.43	277	80	15.1	0.66	324	400	141	14.38	0.73	19.7	2.65	4.33	0.612009	185	1	14	16			1				0	270	360	90	2	90	3	1	10
黄玉霞	0	66	取栓	2022.4.20	5	5	4	13	16.12	2.25	68	5.6	4.62	2.41	0.95	3.54	1.06	242	53	20	0.65	2181	1030	137	11.14	0.99	11.25	3	5.05	0.594059	299	2	11	15			1				1	240	350	110	2	80	2b	0	11
谢建谱	0	48	取栓+球囊+支架	2023.11.28	4	4	4	9	18.46	2.03	49	5.7	8.43	3.67	0.99	5.3	0.91	285	44	2.3	0.58	60	1110	121	9.06	0.67	13.52	2.69	4.23	0.635934	211	1	15	10	1		1			1	0	262	327	65	2	87.3333	3	0	13
廖德新	1	83	支架	2021.1.14	4	4	4	8	19.58	2.11	55	5.6	10.4	3.48	0.95	4.83	0.84	469	71	5.9	0.8	158	300	130	6.05	1.04	5.82	3.87	3.95	0.979747	134	1	10	20	1						0	105	175	70	1	52.5	3	0	12
吕云松	1	50	取栓	2021.10.29	4	5	4	13	20.09	2.13	56	5.8	7.41	3.13	0.87	4.26	0.87	453	109	4.4	0.92	60	430	149	13.03	0.85	15.33	3.55	5.06	0.701581	239	1	9	14			1				1	450	490	40	1	225	3	0	15
何少培	0	85	取栓+造影	2023.9.24	4	4	4	14	22.23	2.04	51	5.3	31.89	2.37	0.78	3.63	0.86	422	132	3.7	1.57	2247	5370	114	3.98	1.06	3.75	2.89	3.51	0.823362	155	1	14	15			1				0	271	337	66	1	135.5	3	0	20
魏孟霞	0	84	取栓+造影	2023.10.15	5	5	4	17	23.46	2.02	78	5.4	9.79	3.29	1.22	5.46	0.66	386	62	11.8	0.76	1011	2140	114	4.46	0.64	6.97	4.28	4.44	0.963964	139	2	7	28	1						0	120	168	48	2	40	3	0	17
莫美兰	0	73	取栓+造影	2023.5.7	4	5	4	12	23.89	2.14	63	6.3	9.17	3.12	1.27	3.76	1.53	333	79	13.9	0.87	8946	1290	103	9.78	0.89	10.99	2.4	3.55	0.676056	139	2	10	12			1				0	229	270	41	3	57.25	3	0	13
陈英	0	92	取栓+球囊+造影	2023.8.31	4	4	4	13	25.2	2.17	58	6.5	23.11	2.4	1.08	4.17	0.88	442	82	6.1	1	2251	1420	115	4.02	1.35	2.98	3.38	4.43	0.76298	253	2	10	13			1				0	226	309	83	1	113	3	0	14
郭月卿	0	88	取栓	2022.11.7	5	4	4	5	25.91	2.22	154	7.9	8.94	1.63	0.8	2.95	1.19	170	60	9.3	0.95	3936	7920	138	10.31	0.63	16.37	2.42	4.75	0.509474	230	2	13	8		1					0	165	315	150	2	55	2b	1	9
陈龙寿	1	82	支架+球囊	2023.2.1	5	3	4	7	27.47	1.82	69	5.7	11.51	1.68	1.31	3.62	0.52	268	115	25.7	1.1	613	3410	126	3.08	3.16	0.97	2.91	3.7	0.786486	281	1	15	15			1				0	403	463	60	2	134.333	3	1	18
邝银就	0	89	取栓+造影	2023.11.28	5	5	4	13	37.33	2.03	65	6.3	10.61	1.94	1.09	3.48	0.48	457	68	3.7	0.96	1760	2910	145	5.69	1.25	4.55	3.15	4.54	0.693833	126	2	9	18			1				1	178	206	28	1	89	3	0	15
刘富	1	68	取栓	2021.11.02	5	2	5	15	3.23	2.39	91	6.2	11.37	3.86	1.27	5.95	2.85	533	91	17.5	1.05	73	820	132	15.34	1.08	14.2	8.9	5.03	1.76938	271	1	3	15	1		1			1	1	240	340	100	2	80	3	0	3
刘明锋	1	46	支架	2021.5.5	5	4	5	28	6.28	2.03	73	13.4	10.27	4.02	0.76	5.25	1.42	452	121	90.8	1.28	845	2570	119	6.17	1.49	4.14	5.99	5.16	1.16085	181	2	15	28	1		1			1	0	300	390	90	2	100	3	0	18
魏文穗	1	59	取栓+造影	2021.8.7	5	5	5	23	8.2	2.18	94	5.7	13.51	3.61	1.26	4.97	0.57	1182	133	12.8	1.6	1079	＜500	154	13.62	0.22	61.91	3.55	5.01	0.708583	147	1	8	23							1	290	420	130	2	96.6667	2a	0	22
周显棠	1	78	取栓+支架+造影	2021.7.27	5	4	5	25	9.28	2.05	68	5.7	5.08	2.04	0.99	3.26	0.41	316	66	5.7	0.72	＜60	2470	115	10.79	0.41	26.32	2.96	3.71	0.797844	201	1	4	25	1						0	290	410	120	2	96.6667	3	0	20
徐海龙	1	56	取栓+造影	2021.3.29	5	5	5	22	9.29	2.2	65	5.3	59.51	2.54	1.25	4.27	1.6	380	75	34.3	0.75	339	＜500	150	9.67	2.85	3.39	2.32	4.31	0.538283	238	1	4	22			1				0	560	685	125	2	186.667	2b	1	1
邓成佳	1	61	取栓+球囊+支架	2021.7.13	5	3	5	10	10.21	2.04	63	5.4	11.45	2.23	0.76	3.34	0.66	425	116	4.8	1.02	605	830	131	9.3	0.7	13.29	4.08	4.05	1.00741	192	2	13	10	1						0	600	643	43	2	200	3	0	10
黄德昌	1	76	取栓	2021.3.9	5	5	5	21	10.23	1.98	66	6.4	15.06	1.9	0.68	2.9	1.1	282	87	37.7	0.92	1571	2320	109	7.74	0.51	15.18	3.73	3.56	1.04775	205	1	3	21	1		1			1	1	578	640	62	2	192.667	3	0	20
李彩珊	0	55	取栓	2021.5.11	5	5	5	18	11.28	2.06	61	4.7	6.04	2.74	0.98	4	0.64	188	43	7.9	0.4	254	660	88	7.8	0.57	13.68	3.19	2.83	1.12721	214	2	12	18	1		1			1	0	230	280	50	3	57.5	3	0	20
陈雅	1	63	取栓+球囊	2022.10.13	5	5	5	20	12.96	2.16	68	8.7	10.68	4.37	1.09	6.11	1.62	505	77	9.6	0.87	8819	13920	131	9.13	2.3	3.97	2.15	5.79	0.37133	292	1	8	25			1				1	330	408	78	2	110	3	0	15
黄锡满	1	58	取栓	2022.12.7	5	4	5	25	13.29	2.24	83	8.2	9.85	3.37	1.15	5.3	0.83	357	76	10.5	0.73	＜60	3560	133	10.61	0.96	11.05	2.22	4.45	0.498876	202	2	3	25	1						1	160	290	130	2	53.3333	3	1	18
周艳芳	0	69	支架+球囊	2023.2.9	5	5	5	27	17.23	2.1	102	6	8.01	4.58	0.88	6.45	1.83	322	54	3.7	0.57	265	2760	122	9.79	1.78	5.5	2.5	4.06	0.615764	294	1	7	28	1						0	320	410	90	1	160	3	1	24
汤耀海	1	85	取栓+球囊+造影	2023.3.26	5	5	5	19	17.89	2.22	74	5.4	8.66	2.46	1.11	4.13	0.6	417	62	15.9	0.78	2074	2220	147	14.05	1.03	13.64	3.84	4.66	0.824034	270	2	12	25	1						0	460	538	78	2	153.333	3	0	14
陈绍铭	1	53	支架取栓	2022.4.1	5	4	5	14	18.93	2.19	121	6	11.01	2.42	0.85	3.49	1.71	216	63	20.2	0.9	575	2000	141	11.53	0.53	21.75	2.53	4.83	0.52381	235	1	9	16			1				1	209	350	141	4	41.8	3	1	19
潘汉洲	1	73	取栓+支架+球囊	2023.9.7	5	4	5	19	19.21	1.8	53	5.9	10.21	0.68	0.38	1.25	0.73	408	141	124.9	1.26	445	＞20000	139	8.01	1.3	6.16	3.13	2.85	1.09825	112	2	3	19	1		1			1	1	200	260	60	2	66.6667	3	0	15
廖冬青	1	44	取栓+支架	2021.5.27	5	5	5	28	21.19	2.17	72	5.7	5.33	3.81	1.11	5.21	1.04	338	62	6.6	0.25	180	7390	137	15.36	0.39	39.38	1.99	4.51	0.441242	192	2	7	28		1	1			1	0	360	450	90	4	72	2b	1	22
丁文胜	1	47	取栓+球囊+造影	2023.6.1	5	5	5	28	21.74	2.16	70	5.7	12.37	2.14	0.87	3.58	1.48	333	109	8.3	1.96	3449	2600	144	11.32	0.99	11.43	2.47	4.98	0.495984	175	1	7	30			1				1	60	168	108	2	20	3	0	19
林美团	0	60	支架取栓+支架植入	2021.12.8	5	5	5	18	24.62	2.29	93	5.8	7.15	5.31	1.75	7.47	0.78	383	52	7.2	0.47	390	460	130	4.62	1.62	2.85	3.87	4.08	0.948529	175	1	7	21			1				0	82	232	150	3	20.5	2b	0	15
袁丽斯	0	84	取栓+球囊	2022.10.7	5	2	5	18	26.11	1.87	82	5.5	8.14	2.62	0.64	3.68	1.02	230	64	3.9	0.73	8526	19570	92	5.2	0.53	9.81	3.36	4.15	0.809639	207	1	3	22			1				0	260	380	120	3	65	2a	0	7
蔡美庆	1	56	取栓+溶栓+造影	2023.7.22	5	3	5	14	30.42	2.34	112	7.1	11.9	3.21	0.87	4.64	1.46	339	166	5.6	1.4	91	220	141	10.73	1.84	5.83	2.96	4.69	0.63113	288	1	11	16		1					0	261	391	130	1	130.5	2b	0	16
林永钊	1	58	取栓+支架	2021.10.25	5	4	5	19	39.09	2.03	77	8.4	8.58	3.45	0.92	4.76	1.65	359	80	10.6	0.38	77	490	160	7.71	0.87	8.86	3.54	5.03	0.703777	239	1	10	20			1				0	535	655	120	3	133.75	3	0	8
黄志星	1	70	取栓+球囊+支架	2023.11.3	5	4	5	16	39.2	1.97	116	5.2	13.2	1.15	0.71	2.16	0.97	250	39	21.9	0.44	3572	8610	87	2.99	0.14	21.36	1.95	2.84	0.68662	101	1	12	17			1				0	420	480	60	3	105	3	0	16
程美玉	0	89	取栓	2022.11.29	5	5	6		3.56	2.1	81	7.5	14.51	1.76	0.89	3.2	1.48	513	111	25.3	1.34	1485	1830	135	9.56	0.68	14.06	3.81	6.59	0.578149	158	2	3	20	1						0	420	462	42	3	105	3	0	25
甘月容	0	86	取栓	2022.8.5	6	5	6		5.5	2	180	8.81	2.61	0.82	3.62	0.76	3.24	75	100	0.85	5.25	1490	4314	110	5.71	1.62	3.52	3.98	3.68	1.08152	230	1	6		1		1			1	0	446	496	50	2	148.667	3	0	33
罗锦云	0	83	取栓	2022.8.17	6	5	6		6.5	1.99	78	8.49	2.14	1.04	3.38	0.98	4.06	69	78	1.08	7.58	2810	3290	118	4.87	1.32	3.69	2.17	3.77	0.575597	126	1	8		1						0	220	335	115	3	55	3	0	20
胡善根	1	63	取栓	2021.3.3	6	5	6		7.35	2.09	61	5.4	10.5	3.97	1.45	5.68	0.54	207	76	6.1	0.63	65	＜500	152	9.66	1.14	8.47	3.01	3.73	0.806971	199	1	3				1				1	540	640	100	3	135	3	0	9
赵秀英	0	86	取栓+造影	2021.10.31	6	5	6		8.29	2.05	43	6.1	16.43	2.18	0.97	3.43	6.16	491	253	6.3	2.55	16277	3650	94	4.81	0.81	5.94	3.36	2.83	1.18728	74	1	4		1		1			1	0	290	400	110	2	96.6667	3	0	27
范细骚	0	74	取栓+球囊	2021.12.17	6	5	6		8.34	2.27	75	7.2	12.04	2.49	0.95	3.62	1.31	591	113	101.8	1.47	866	2200	138	10.29	2.11	4.88	4.48	5.05	0.887129	228	2	5				1				0	150	205	55	2	50	2b	0
刘载荣	1	79	取栓	2021.1.15	6	5	6		8.95	2.22	82	5.5	15.01	1.66	0.93	2.8	0.55	455	74	1.6	0.97	3543	2970	98	4.38	0.69	6.35	2.75	4.47	0.615213	60	2	3		1						0	475	520	45	1	237.5	3	0	14
黎瑞萍	0	65	取栓	2021.2.8	6	5	6		9.24	2.43	160	4.8	5.58	3.29	1.21	4.87	1.12	546	57	18	0.74	1481	1260	131	4.77	7.75	0.62	3.33	4.46	0.746637	263	1	6				1				1	191	331	140	2	63.6667	3	1	22
江九	1	87	取栓+支架	2021.5.16	6	5	6		10.24	2.13	100	5.8	16.77	3.53	1.31	5.01	0.87	264	79	14.9	1.36	481	1430	103	6.36	0.67	9.49	5.09	3.25	1.56615	280	1	6		1		1			1	0	440	485	45	1	220	2b	1	20
沈流喜	0	80	取栓+造影	2021.1.20	6	5	6		11.25	2.25	72	5.6	12.57	2.25	0.88	3.33	0.64	709	140	49.5	2.09	6640	5160	142	9.39	0.47	19.98	6.93	3.93	1.76336	179	2	3		1						1	370	515	145	2	123.333	3	0	30
王永暖	1	91	取栓+造影	2021.11.6	6	5	6		13.91	2.1	57	5.1	11.26	1.55	1.37	3.26	0.96	303	107	17.7	0.94	1439	20000	145	13.87	0.65	21.34	2.7	4.78	0.564854	132	1	3		1						1	205	280	75	3	51.25	2b	1	20
凌权辉	1	81	取栓	2022.10.21	6	5	6		14.54	2.13	101	6.5	14.93	1.38	0.93	2.42	0.73	378	93	13.2	1.09	2183	910	98	13.37	1.19	11.24	5.62	4.69	1.19829	295	1	3		1						1	202	325	123	2	67.3333	3	0	17
尚秀芳	0	85	取栓+造影	2023.2.21	6	5	6		15.87	2.32	74	4.7	13.7	2.47	0.87	3.78	1.03	638	228	4.9	2.27	19755	990	89	8.17	0.4	20.43	3.29	2.71	1.21402	366	2	7			1	1			1	0	151	235	84	2	50.3333	3	0	23
陈伯隐	1	72	取栓+支架+造影	2023.3.4	6	4	6		19.47	2.39	58	5.6	6.38	1.21	0.9	2.47	0.96	504	86	44.8	1.11	986	720	112	13.41	1.3	10.32	3.04	4.47	0.680089	189	1	3		1						1	395	463	68	4	79	3	0	18
朱瑞珍	0	81	取栓+造影	2023.4.30	6	3	6		20.27	2.31	85	6.1	11.29	2.06	0.95	3.41	1.11	317	74	12	1.07	85	320	115	2.87	2.08	1.38	3.63	4.41	0.823129	302	2	9				1				0	322	440	118	2	107.333	3	0	15
廖观英	0	81	取栓+造影	2023.11.23	6	4	6		20.55	2.08	88	6.4	10.98	3.45	1.13	5.23	1.26	278	103	2.5	0.97	8290	710	134	7.71	0.98	7.87	3.57	5.1	0.7	288	2	7		1						0	175	250	75	1	87.5	2a	0	22
叶顺	0	77	取栓+造影	2023.9.1	6	4	6		24.49	1.93	59	7.1	15.19	1.24	0.62	2.48	2.11	451	165	13.2	1.8	7360	3340	94	2.86	0.86	3.33	1.66	3.69	0.449864	144	1	12		1						0	345	412	67	2	115	3	1	14
曾涛	1	58	取栓+造影	2023.12.19	6	4	6		29.92	2.29	56	5.7	5.4	1.86	1.16	3.55	0.35	189	64	2	0.56	489	380	130	12.75	0.41	31.1	2.75	3.84	0.716146	99	1	15				1				0	175	281	106	4	35	3	0	14
王方友	1	60	支架取栓	2022.1.13	6	4	6		33.05	2.08	87	5.3	13.34	2.68	1.63	4.63	1.28	344	110	41.91	2.34	3424	20000	145	12.21	2.12	5.76	2.41	4.73	0.509514	180	2	11				1				0	75	130	55	1	37.5	3	0	24
[truncated: 17 more columns]
